# Supplementary material for: The Solution Properties of Polymethacrylate Molecular Brushes with Oligo(ethylene glycol) and Oligo(propylene glycol) Side Chains
Source: Polymers (Basel). 2022 Dec 19;14(24):5556. doi: 10.3390/polym14245556 (PMC9786129; doi:10.3390/polym14245556)
Supplement: Supplementary file 1 [file polymers-14-05556-s001.zip]

Archive with 1 entries (1 files):
- polymers-2095194-supplementary.pdf
